# Supplementary material for: Comparison of the clinical efficacy and prognosis of the two techniques for treating partial articular-sided supraspinatus tendon tears under arthroscopy
Source: BMC Musculoskelet Disord. 2024 Jul 5;25:519. doi: 10.1186/s12891-024-07634-4 (PMC11225236; doi:10.1186/s12891-024-07634-4)
Supplement: Supplementary file 1 — Supplementary Material 1 [file 12891_2024_7634_MOESM1_ESM.xlsx]

## Sheet: Transtendon
Transtendon	Age	Sex	smoke	Diabetes	Acromioplasty	BICEPS	Duration	Constant-pre	Constant-6m	Constant-Final	ASES-pre	ASES-6m	ASES-Final	VAS-pre	VAS-6m	VAS-Final	FF-pre	FF-6m	FF-fianl	ER-pre	ER-6m	ER-final	IR-Pre	IR-6m	IR-fianl	Satisfaction
1	49	1	1	0	0	0	4	50	59	78	48.3	58.3	76.7	6	5	3	120	140	160	50	55	65	20	20	40	3	group1
2	52	2	0	0	0	1	5	35	49	75	38.3	53.3	80	7	6	2	110	130	150	40	45	60	15	20	40	2	group1
3	51	1	0	1	1	1	8	51	63	79	50	65	83.3	5	3	1	100	110	130	45	50	57	16	22	39	2	group1
4	54	2	0	0	0	1	5	56	64	80	58.3	66.7	85	4	4	1	110	130	140	51	50	53	22	23	43	2	group1
5	49	2	0	0	0	1	7	50	62	77	48.3	63.3	81.7	5	4	1	90	100	130	45	55	70	28	35	48	3	group1
6	53	2	0	1	0	0	8	68	72	75	66.7	71.7	78.3	3	3	2	90	100	110	55	55	60	45	45	45	2	group1
7	54	1	1	0	0	0	8	51	65	74	45	63.3	76.7	7	4	2	90	110	160	43	60	75	45	55	60	2	group1
8	57	2	0	0	0	1	6	52	66	79	50	65	81.7	6	4	2	100	125	145	43	55	65	35	45	57	3	group1
9	50	1	1	1	1	1	5	51	70	80	53.3	68.3	83.3	5	3	1	95	110	135	40	53	60	22	29	28	2	group1
10	64	2	0	0	1	0	5	48	62	83	50	65	85	6	5	1	100	120	155	50	55	65	30	45	50	2	group1
11	48	2	0	1	1	1	7	53	62	77	56.7	60	80	5	5	2	105	125	153	52	58	67	26	37	48	3	group1
12	54	2	0	0	0	0	3	41	52	71	40	50	70	7	6	3	95	120	135	45	55	45	22	25	39	2	group1
13	51	2	0	0	0	1	5	65	75	87	68.3	73.3	86.3	3	3	2	120	145	165	52	57	55	35	45	60	2	group1
14	65	1	1	0	0	0	9	54	60	63	60	63.3	60	4	4	5	100	90	100	55	60	60	40	45	36	1	group1
15	49	2	0	0	0	0	4	48	65	75	51.7	63.3	73.3	4	3	2	120	100	155	55	65	72	36	45	55	2	group1
16	67	2	0	0	0	0	9	50	63	64	48.3	61.7	61.7	5	4	5	95	100	90	45	55	50	22	25	20	1	group1
17	64	2	0	0	0	0	10	49	65	72	50	63.3	70	5	4	1	101	135	130	46	50	66	15	30	45	2	group1
18	53	2	0	0	0	1	8	47	61	83	48.3	65	85	6	4	1	100	125	155	51	57	65	21	35	50	2	group1
19	52	1	0	0	0	0	9	46	60	78	48.3	58.3	76.7	7	5	2	110	130	150	40	45	55	25	30	45	2	group1
20	50	1	1	0	0	0	5	60	68	85	61.7	71.7	83.3	6	4	2	125	145	160	55	60	60	30	40	60	2	group1
21	57	2	0	0	0	0	3	50	66	80	51.7	65	78.3	5	4	2	110	137	157	42	48	63	21	27	18	3	group1
22	61	2	0	1	1	0	8	49	67	78	48.3	68.3	78.3	6	3	1	115	142	159	37	47	57	25	35	48	3	group1
23	62	2	0	0	1	0	9	46	64	78	45	63.3	80	7	3	1	125	148	163	44	49	62	25	30	50	4	group1
24	70	2	0	0	0	0	10	50	66	65	51.7	68.3	63.3	4	4	3	120	130	120	41	44	38	30	35	25	2	group1
25	47	1	0	0	0	1	3	49	72	83	50	71.7	81.7	5	4	2	120	130	160	45	50	50	40	49	55	2	group1
26	45	2	0	0	0	0	3	41	62	76	45	65	78.3	6	5	3	100	120	125	35	45	55	25	35	45	3	group1
27	50	2	0	0	0	0	2	48	65	81	48.3	63.3	80	7	6	2	105	140	153	45	54	61	35	47	52	2	group1
28	53	1	1	0	0	0	2	46	57	79	45	58.3	81.7	5	4	3	100	135	145	40	48	66	20	10	20	1	group1
29	63	2	0	0	0	1	9	48	50	83	48.3	53.3	80	6	4	4	103	132	162	41	40	33	36	26	30	1	group1
30	64	1	0	1	1	1	6	50	66	80	51.7	61.7	83.3	7	5	3	104	141	163	42	43	35	21	30	41	2	group1
31	53	2	0	1	1	1	9	47	62	79	48.3	63.3	83.3	6	4	2	96	100	159	38	51	64	19	35	51	3	group1
32	63	2	0	0	1	0	5	47	65	84	50	65	81.7	6	5	3	100	143	161	40	53	67	22	36	48	3	group1

## Sheet: Full
Full	Age	Sex	smoke	Diabetes	Acromioplasty	BICEPS	Duration	Constant-pre	Constant-6m	Constant-Final	ASES-pre	ASES-6m	ASES-Final	VAS-pre	VAS-6m	VAS-Final	FF-pre	FF-6m	FF-fianl	ER-pre	ER-6m	ER-final	IR-Pre	IR-6m	IR-fianl	Satisfaction
1	48	2	0	0	1	0	6	48	65	72	50.1	68.3	73.3	6	3	2	96	121	130	39	43	62	39	37	37	3	group2
2	55	1	0	1	0	0	6	49	64	74	51.7	66.7	76.7	5	4	3	92	100	123	44	27	34	34	29	20	2	group2
3	62	2	0	0	0	0	6	55	68	77	56.7	65	75	5	4	2	91	137	150	39	40	58	19	28	33	3	group2
4	64	1	1	1	1	1	7	47	55	75	50	60	78.3	5	5	1	94	134	131	53	57	57	25	25	38	2	group2
5	69	2	0	0	1	1	8	50	57	88	48.3	60	86.7	5	5	1	98	124	145	42	55	56	38	33	43	2	group2
6	66	2	0	0	1	1	10	49	60	79	51.7	61.6	80	6	4	2	85	126	163	44	45	62	31	31	36	2	group2
7	60	1	1	1	0	0	8	44	67	73	43.3	68.4	71.7	7	4	4	85	119	115	46	46	67	37	42	46	2	group2
8	48	2	0	0	1	0	4	45	65	77	46.7	68.3	78.4	6	3	2	114	122	133	54	43	58	39	44	39	2	group2
9	61	1	1	0	0	0	4	53	63	73	51.7	61.6	71.7	5	4	3	100	127	165	47	44	42	29	37	24	2	group2
10	54	1	0	0	0	1	9	50	67	82	51.7	66.6	81.7	5	3	1	103	112	130	51	56	56	32	33	43	3	group2
11	53	2	0	0	1	1	6	49	63	85	50	61.6	86.7	5	4	1	115	131	140	49	50	65	26	34	52	2	group2
12	62	2	0	1	0	0	4	54	59	83	56.6	60.1	85	5	4	1	97	113	150	39	43	34	18	25	18	2	group2
13	65	1	0	0	0	0	10	56	65	69	58.3	66.6	68.3	4	3	3	92	127	130	40	42	70	29	32	55	2	group2
14	62	2	1	0	0	0	3	45	65	77	46.7	68.3	76.7	6	3	3	99	104	122	54	54	68	18	32	54	2	group2
15	54	2	0	0	0	1	8	56	58	72	58.3	58.3	73.3	5	5	2	100	133	140	49	30	46	20	39	22	3	group2
1	68	1	0	1	0	0	9	40	59	55	38.3	58.3	55.1	7	4	5	82	131	100	41	57	65	38	27	55	1	group2
17	67	2	0	0	0	1	10	44	62	67	45	61.6	66.6	6	4	3	105	132	128	41	42	70	29	41	45	1	group2
18	61	2	0	0	0	0	10	57	62	77	58.3	63.3	76.7	4	3	2	99	114	148	46	53	67	30	28	40	2	group2
19	63	2	0	1	0	0	6	44	56	78	46.6	58.3	76.7	7	4	2	103	124	166	51	52	60	39	28	48	3	group2
20	56	1	1	0	0	0	8	35	59	74	36.7	60	75	7	5	3	101	100	119	53	57	50	23	35	35	2	group2
21	66	2	0	0	0	0	7	42	55	78	45.1	60	80	7	5	2	106	112	124	38	43	60	30	39	46	2	group2
22	66	2	0	0	1	0	9	47	65	75	46.7	66.6	78.3	6	3	2	110	131	153	51	50	61	18	20	44	3	group2
23	51	1	1	0	0	1	8	43	50	80	45	51.6	81.7	6	6	2	93	140	163	52	54	67	36	37	37	2	group2
24	62	2	1	0	0	0	7	49	54	74	50.1	55.1	76.7	6	5	2	98	138	152	44	57	61	29	27	40	3	group2
25	58	2	0	1	0	0	8	53	70	77	55.1	71.7	81.7	5	3	2	110	135	140	47	44	67	27	28	40	2	group2
26	54	1	1	0	0	1	4	52	65	79	53.3	68.3	83.3	6	3	1	99	131	154	50	56	45	23	38	48	2	group2
27	74	2	0	0	1	0	10	42	57	53	41.7	58.3	55.1	7	4	5	91	139	105	42	57	62	36	47	50	1	group2
28	67	2	1	0	0	0	9	49	61	79	50	63.3	80	5	3	2	107	123	163	46	59	61	35	44	42	2	group2
29	65	1	1	0	1	1	3	46	65	78	45.1	66.7	76.7	7	4	2	90	105	123	54	60	65	15	28	45	2	group2
30	58	2	0	0	0	0	10	40	67	79	46.7	68.3	76.7	6	3	2	103	123	146	53	58	63	40	28	44	2	group2
31	58	1	1	1	0	1	7	39	65	82	38.3	68.3	83.3	8	4	1	126	124	142	38	48	58	29	37	51	2	group2
32	63	2	0	0	0	0	7	41	65	77	40	63.3	75	7	3	3	105	125	135	44	45	69	37	38	41	2	group2
33	70	2	0	0	0	0	9	38	45	55	38.3	60.1	63.3	7	4	4	93	116	123	44	40	45	21	21	30	1	group2
34	56	2	0	1	0	1	7	41	50	71	43.3	48.3	73.3	7	6	2	97	115	137	49	49	63	21	41	50	2	group2
35	46	1	1	0	0	1	5	44	60	82	46.7	61.6	85	6	4	1	108	127	143	44	44	62	31	43	45	2	group2
36	69	2	0	0	0	0	10	41	69	65	43.3	66.7	68.3	7	4	3	115	126	124	54	55	66	40	48	52	2	group2
37	56	2	0	1	1	1	9	51	63	77	55	66.6	80	4	3	1	101	133	155	42	46	65	22	28	37	3	group2
38	50	1	1	0	0	0	8	55	69	79	60	70	76.6	3	3	1	121	126	148	42	46	56	34	48	55	2	group2
39	51	2	0	0	0	0	5	57	59	80	55	58.3	76.7	4	5	2	116	133	165	44	55	65	34	47	54	2	group2
40	61	2	0	0	0	0	9	47	66	77	48.3	67.3	78.3	5	4	1	99	121	144	50	42	63	23	26	40	2	group2
41	51	2	0	0	0	1	9	40	59	84	41.7	61.6	86.7	7	4	1	98	139	152	50	58	70	29	32	41	2	group2
42	52	1	1	0	0	0	10	46	57	55	46.7	58.3	56.6	6	5	5	102	136	100	39	55	33	20	35	26	1	group2
43	57	2	0	1	1	0	4	48	55	79	50.1	56.6	80	6	5	2	92	114	158	47	48	63	36	38	48	2	group2
44	54	2	0	0	0	0	10	45	67	74	46.7	68.3	75	6	3	3	98	106	130	43	48	67	25	27	40	2	group2
45	55	2	0	0	0	0	9	45	61	77	46.7	60	75	6	5	2	108	130	147	54	47	62	37	47	50	2	group2
46	73	1	1	0	0	0	11	42	66	71	40	70	70.1	7	3	2	90	124	134	40	44	62	32	36	43	2	group2
47	47	2	0	0	0	1	3	60	64	77	61.6	61.6	80	4	4	2	106	135	164	43	54	60	39	39	40	2	group2
48	66	2	0	0	0	0	11	50	63	71	51.7	65.1	73.3	5	3	3	102	134	111	43	57	52	31	26	22	2	group2
49	50	2	1	0	0	1	6	49	71	82	48.3	70	81.7	5	3	2	94	104	158	42	49	62	35	48	56	3	group2
50	47	1	1	0	0	1	4	53	65	77	55	66.7	80	4	4	2	103	124	165	53	43	69	40	31	47	3	group2
51	53	2	0	0	0	0	10	51	74	78	53.3	73.3	75	6	3	2	111	131	145	51	55	61	32	37	42	2	group2
52	53	2	0	1	1	1	3	52	71	79	55.1	73.3	78.3	5	3	1	104	129	152	44	40	65	22	38	50	3	group2
